# Supplementary material for: Diagnostic Accuracy of Differential-Diagnosis Lists Generated by Generative Pretrained Transformer 3 Chatbot for Clinical Vignettes with Common Chief Complaints: A Pilot Study
Source: Int J Environ Res Public Health. 2023 Feb 15;20(4):3378. doi: 10.3390/ijerph20043378 (PMC9967747; doi:10.3390/ijerph20043378)
Supplement: Supplementary file 1 [file ijerph-20-03378-s001.zip]

Archive with 2 entries (2 files):
- supplemental_material1.pdf
- supplemental_material2.pdf
